# Supplementary material for: Bis(2-thien­yl)acetyl­ene
Source: Acta Crystallogr Sect E Struct Rep Online. 2009 Sep 19;65(Pt 10):o2484. doi: 10.1107/S1600536809036812 (PMC2970215; doi:10.1107/S1600536809036812)
Supplement: Supplementary file 1 [file e-65-o2484-sup1.cif]

##############################################################################
###                                                                        ###
###        Electronic paper (Acta Crystallographica Section E)             ###
###                                                                        ###
##############################################################################
#                                                                            #
# This CIF contains the data in a paper accepted for publication in Acta     #
# Crystallographica Section E. It conforms to the requirements of Notes      #
# for Authors for Section E, and has been peer reviewed under the auspices   #
# of the IUCr Commission on Journals.                                        #
#                                                                            #
# Full details of the Crystallographic Information File format               #
# are given in the paper "The Crystallographic Information File (CIF):       #
# a New Standard Archive File for Crystallography" by S. R. Hall, F. H.      #
# Allen and I. D. Brown [Acta Cryst. (1991), A47, 655-685].                  #
#                                                                            #
# The current version of the core CIF dictionary is obtainable from          #
# ftp://ftp.iucr.org/pub/cif_core.dic. The current version number is 2.4.    #
#                                                                            #
# Software is freely available for graphical display of the structure(s) in  #
# this CIF.  For information consult the CIF home page http://www.iucr.org/  #
# cif/home.html                                                              #
#                                                                            #
# This file may be used for bona fide research purposes within the           #
# scientific community so long as proper attribution is given to the journal # 
# article from which it was obtained.                                        #
#                                                                            #
##############################################################################
                                             
data_I
_audit_creation_method     SHELXL97
_chemical_name_systematic
;
Bis(2-thienyl)acetylene
;
_chemical_name_common     'bis(2-thienyl)acetylene'
_chemical_formula_moiety     'C10 H6 S2'
_chemical_formula_sum     'C10 H6 S2'
_chemical_formula_iupac     'C10 H6 S2'
_chemical_formula_weight     190.29
_chemical_melting_point     ?
_symmetry_cell_setting     orthorhombic
_symmetry_space_group_name_H-M     'P b c n'
_symmetry_space_group_name_Hall     '-P 2n 2ab'
loop_
    _symmetry_equiv_pos_as_xyz
    'x, y, z'
    '-x+1/2, -y+1/2, z+1/2'
    '-x, y, -z+1/2'
    'x+1/2, -y+1/2, -z'
    '-x, -y, -z'
    'x-1/2, y-1/2, -z-1/2'
    'x, -y, z-1/2'
    '-x-1/2, y-1/2, z'
_cell_length_a     10.6325(15)
_cell_length_b     10.8713(15)
_cell_length_c     7.5600(5)
_cell_angle_alpha     90.00
_cell_angle_beta     90.00
_cell_angle_gamma     90.00
_cell_volume     873.85(18)
_cell_formula_units_Z     4
_cell_measurement_reflns_used     1041
_cell_measurement_theta_min     1.00
_cell_measurement_theta_max     27.48
_cell_measurement_temperature     120(2)
_exptl_crystal_description     needle
_exptl_crystal_colour     colourless
_exptl_crystal_size_max     0.55
_exptl_crystal_size_mid     0.05
_exptl_crystal_size_min     0.03
_exptl_crystal_density_diffrn     1.446
_exptl_crystal_density_meas     ?
_exptl_crystal_density_method     'not measured'
_exptl_crystal_F_000     392
_exptl_absorpt_coefficient_mu     0.541
_exptl_absorpt_correction_type     multi-scan
_exptl_absorpt_process_details     '(SADABS; Sheldrick, 2003)'
_exptl_absorpt_correction_T_min     0.755
_exptl_absorpt_correction_T_max     0.984
_exptl_special_details
;
The minimum and maximum absorption values stated above are those calculated in
<i>SHELXL97</i> from the given crystal dimensions. The ratio of minimum to
maximum apparent transmission was determined experimentally as 0.675726.
;
_diffrn_ambient_temperature     120(2)
_diffrn_radiation_type     MoK\a
_diffrn_radiation_wavelength     0.71073
_diffrn_radiation_source     'Bruker Nonius FR591 rotating anode'
_diffrn_radiation_monochromator     '10 cm confocal mirrors'
_diffrn_measurement_device_type     'Nonius KappaCCD'
_diffrn_measurement_method     '\f and \w scans'
_diffrn_detector_area_resol_mean     9.091
_diffrn_reflns_number     3812
_diffrn_reflns_av_R_equivalents     0.1294
_diffrn_reflns_av_sigmaI/netI     0.1272
_diffrn_reflns_theta_min     2.68
_diffrn_reflns_theta_max     25.99
_diffrn_reflns_theta_full     25.99
_diffrn_measured_fraction_theta_max     0.986
_diffrn_measured_fraction_theta_full     0.986
_diffrn_reflns_limit_h_min     -13
_diffrn_reflns_limit_h_max     11
_diffrn_reflns_limit_k_min     -13
_diffrn_reflns_limit_k_max     12
_diffrn_reflns_limit_l_min     -9
_diffrn_reflns_limit_l_max     8
_diffrn_standards_number     0
_diffrn_standards_interval_count     .
_diffrn_standards_interval_time     .
_diffrn_standards_decay_%     ?
_reflns_number_total     849
_reflns_number_gt     493
_reflns_threshold_expression     I>2\s(I)
_refine_ls_structure_factor_coef     Fsqd
_refine_ls_matrix_type     full
_refine_ls_R_factor_all     0.1587
_refine_ls_R_factor_gt     0.0731
_refine_ls_wR_factor_gt     0.1189
_refine_ls_wR_factor_ref     0.1731
_refine_ls_goodness_of_fit_ref     1.079
_refine_ls_restrained_S_all     1.079
_refine_ls_number_reflns     849
_refine_ls_number_parameters     58
_refine_ls_number_restraints     0
_refine_ls_hydrogen_treatment     constr
_refine_ls_weighting_scheme     calc
_refine_ls_weighting_details
            'w = 1/[\s^2^(Fo^2^)+(0.0500P)^2^+3.1085P] where P=(Fo^2^+2Fc^2^)/3'
_atom_sites_solution_hydrogens     geom
_atom_sites_solution_primary     direct
_atom_sites_solution_secondary     difmap
_refine_ls_shift/su_max     ?
_refine_ls_shift/su_max_lt     0.001
_refine_ls_shift/su_mean     '<0.001'
_refine_diff_density_max     0.409
_refine_diff_density_min     -0.410
_refine_ls_extinction_method     none
_refine_ls_extinction_coef     ?
loop_
    _atom_type_symbol
    _atom_type_description
    _atom_type_scat_dispersion_real
    _atom_type_scat_dispersion_imag
    _atom_type_scat_source
    'C' 'C' 0.0033 0.0016
                         'International Tables Vol C Tables 4.2.6.8 and 6.1.1.4'
    'H' 'H' 0.0000 0.0000
                         'International Tables Vol C Tables 4.2.6.8 and 6.1.1.4'
    'S' 'S' 0.1246 0.1234
                         'International Tables Vol C Tables 4.2.6.8 and 6.1.1.4'
_computing_data_collection     'COLLECT (Nonius, 1998)'
_computing_cell_refinement
;
DENZO (Otwinowski & Minor, 1997) and COLLECT (Nonius, 1998)
;
_computing_data_reduction
;
DENZO (Otwinowski & Minor, 1997) and COLLECT (Nonius, 1998)
;
_computing_structure_solution     'SHELXS97 (Sheldrick, 2008)'
_computing_structure_refinement     'SHELXL97 (Sheldrick, 2008)'
_computing_molecular_graphics     'PLATON (Spek, 2009)'
_computing_publication_material     'SHELXL97 (Sheldrick, 2008)'
loop_
    _atom_site_type_symbol
    _atom_site_label
    _atom_site_fract_x
    _atom_site_fract_y
    _atom_site_fract_z
    _atom_site_U_iso_or_equiv
    _atom_site_adp_type
    _atom_site_calc_flag
    _atom_site_refinement_flags
    _atom_site_occupancy
    _atom_site_disorder_assembly
    _atom_site_disorder_group
    S S1 0.17278(13) 0.28773(15) 0.17139(19) 0.0303(6) Uani d P 0.80 . .
    C C1 0.17278(13) 0.28773(15) 0.17139(19) 0.0303(6) Uani d P 0.20 . .
    H H1 0.1105 0.2380 0.2263 0.038 Uiso calc PR 0.20 . .
    C C2 0.1671(4) 0.4188(5) 0.0513(6) 0.0220(12) Uani d . 1 . .
    C C3 0.2949(3) 0.4642(3) -0.0126(4) 0.0291(9) Uani d P 0.80 . .
    H H3 0.3142 0.5342 -0.0827 0.036 Uiso calc PR 0.80 . .
    S S3 0.2949(3) 0.4642(3) -0.0126(4) 0.0291(9) Uani d P 0.20 . .
    C C4 0.3820(5) 0.3703(5) 0.0635(6) 0.0295(15) Uani d . 1 . .
    H H4 0.4705 0.3749 0.0468 0.037 Uiso calc R 1 . .
    C C5 0.3285(4) 0.2786(5) 0.1572(6) 0.0271(13) Uani d . 1 . .
    H H5 0.3757 0.2144 0.2105 0.034 Uiso calc R 1 . .
    C C6 0.0498(4) 0.4768(5) 0.0149(6) 0.0235(14) Uani d . 1 . .
loop_
    _atom_site_aniso_label
    _atom_site_aniso_U_11
    _atom_site_aniso_U_22
    _atom_site_aniso_U_33
    _atom_site_aniso_U_12
    _atom_site_aniso_U_13
    _atom_site_aniso_U_23
    S1 0.0283(8) 0.0314(11) 0.0311(8) 0.0002(8) -0.0017(6) 0.0030(7)
    C1 0.0283(8) 0.0314(11) 0.0311(8) 0.0002(8) -0.0017(6) 0.0030(7)
    C2 0.022(2) 0.023(3) 0.021(2) -0.001(2) -0.0019(19) 0.000(2)
    C3 0.0264(16) 0.029(2) 0.0322(16) 0.0028(17) -0.0049(13) -0.0064(15)
    S3 0.0264(16) 0.029(2) 0.0322(16) 0.0028(17) -0.0049(13) -0.0064(15)
    C4 0.021(2) 0.035(4) 0.032(3) -0.002(3) 0.003(2) -0.008(3)
    C5 0.030(3) 0.027(3) 0.025(2) 0.012(3) -0.007(2) -0.006(2)
    C6 0.025(2) 0.021(4) 0.025(2) -0.002(2) -0.001(2) -0.001(2)
loop_
    _geom_bond_atom_site_label_1
    _geom_bond_atom_site_label_2
    _geom_bond_site_symmetry_2
    _geom_bond_distance
    _geom_bond_publ_flag
    S1 C2 . 1.691(5) ?
    C2 C6 . 1.424(6) ?
    C2 C3 . 1.525(5) ?
    C3 C4 . 1.493(6) ?
    C3 H3 . 0.95 ?
    C4 C5 . 1.349(7) ?
    C4 H4 . 0.95 ?
    C5 H5 . 0.95 ?
    C6 C6 5_565 1.195(9) ?
loop_
    _geom_angle_atom_site_label_1
    _geom_angle_atom_site_label_2
    _geom_angle_atom_site_label_3
    _geom_angle_site_symmetry_1
    _geom_angle_site_symmetry_3
    _geom_angle
    _geom_angle_publ_flag
    C6 C2 C3 . . 125.2(4) ?
    C6 C2 S1 . . 120.5(4) ?
    C3 C2 S1 . . 114.2(3) ?
    C4 C3 C2 . . 102.1(3) ?
    C4 C3 H3 . . 128.9 ?
    C2 C3 H3 . . 128.9 ?
    C5 C4 C3 . . 116.4(4) ?
    C5 C4 H4 . . 121.8 ?
    C3 C4 H4 . . 121.8 ?
    C4 C5 H5 . . 122.9 ?
    C6 C6 C2 5_565 . 178.7(7) ?
loop_
    _geom_torsion_atom_site_label_1
    _geom_torsion_atom_site_label_2
    _geom_torsion_atom_site_label_3
    _geom_torsion_atom_site_label_4
    _geom_torsion_site_symmetry_1
    _geom_torsion_site_symmetry_2
    _geom_torsion_site_symmetry_3
    _geom_torsion_site_symmetry_4
    _geom_torsion
    _geom_torsion_publ_flag
    C6 C2 C3 C4 . . . . 179.9(4) ?
    S1 C2 C3 C4 . . . . -1.1(4) ?
    C2 C3 C4 C5 . . . . 0.8(5) ?
data_global
_journal_date_recd_electronic     2009-09-02
_journal_date_accepted     2009-09-11
_journal_name_full     'Acta Crystallographica, Section E'
_journal_year     2009
_journal_volume     65
_journal_issue     10
_journal_page_first     o2484
_journal_page_last     o2484
_journal_paper_category     QO
_journal_coeditor_code     ZS2008
loop_
    _publ_contact_author_name
    _publ_contact_author_address
    'Darren G. Hamilton'
;
Department of Chemistry
Mount Holyoke College
South Hadley
MA 01075
USA
;
_publ_contact_author_email     hamilton@mtholyoke.edu
_publ_section_title
;
Bis(2-thienyl)acetylene
;
loop_
    _publ_author_name
    _publ_author_address
    'Harcourt, Emily M.'
;
Department of Chemistry
Mount Holyoke College
South Hadley
MA 01075
USA
;
    'Lynch, Daniel E.'
;
Exilica Limited
The Technocentre
Puma Way
Coventry CV1 2TT
UK
;
    'Hamilton, Darren G.'
;
Department of Chemistry
Mount Holyoke College
South Hadley
MA 01075
USA
;
