# Supplementary material for: Bis(2-thien­yl)acetyl­ene
Source: Acta Crystallogr Sect E Struct Rep Online. 2009 Sep 19;65(Pt 10):o2484. doi: 10.1107/S1600536809036812 (PMC2970215; doi:10.1107/S1600536809036812)
Supplement: Supplementary file 2 [file e-65-o2484-Isup2.hkl]

# 
# h,k,l, Fc-squared, Fo-squared, sigma(Fo-squared) and status flag 
# 
data_I
_shelx_title ' 2006src1206 in Pbcn' 
_shelx_refln_list_code          4 
_shelx_F_calc_maximum      139.12 
_exptl_crystal_F_000       392.00 
_reflns_d_resolution_high  0.8109 
 
loop_ 
 _symmetry_equiv_pos_as_xyz 
 'x, y, z' 
 '-x+1/2, -y+1/2, z+1/2' 
 '-x, y, -z+1/2' 
 'x+1/2, -y+1/2, -z' 
 '-x, -y, -z' 
 'x-1/2, y-1/2, -z-1/2' 
 'x, -y, z-1/2' 
 '-x-1/2, y-1/2, z' 
 
_cell_length_a    10.6325 
_cell_length_b    10.8713 
_cell_length_c     7.5600 
_cell_angle_alpha  90.000 
_cell_angle_beta   90.000 
_cell_angle_gamma  90.000 
 
_shelx_F_squared_multiplier     1.000 
 
loop_ 
 _refln_index_h 
 _refln_index_k 
 _refln_index_l 
 _refln_F_squared_calc 
 _refln_F_squared_meas 
 _refln_F_squared_sigma 
 _refln_observed_status 
   2   0   0    11528.39    11931.83    346.61 o 
   4   0   0     3089.35     2828.93     74.25 o 
   6   0   0     7068.14     7353.92    213.82 o 
   8   0   0     3022.39     3054.08    144.02 o 
  10   0   0        1.88        7.43     25.05 o 
  12   0   0      100.22       85.24     31.58 o 
   1   1   0      562.41       -2.94      1.96 o 
   3   1   0      585.43      558.64     14.60 o 
   5   1   0       21.41       26.62      5.57 o 
   7   1   0      241.50      273.71     15.01 o 
   9   1   0     1685.34     1794.41     64.07 o 
  11   1   0        6.78       -5.25     22.58 o 
  13   1   0       61.45       66.87     25.86 o 
   0   2   0      442.44      332.53     19.33 o 
   2   2   0     1672.86     1670.70     83.88 o 
   4   2   0     2666.04     2986.49     90.48 o 
   6   2   0     2632.82     2746.23     62.69 o 
   8   2   0       59.18       39.73      7.94 o 
  10   2   0       40.03       31.73     20.18 o 
  12   2   0     1059.58     1018.79     72.29 o 
   1   3   0      440.93      518.51     35.41 o 
   3   3   0     4013.58     3819.64    285.22 o 
   5   3   0     2693.29     2768.79     84.75 o 
   7   3   0       75.25       92.11     10.82 o 
   9   3   0       51.20       51.40     12.81 o 
  11   3   0      363.18      369.68     31.09 o 
   0   4   0     5653.35     5454.64    177.62 o 
   2   4   0     1341.02     1347.85     68.91 o 
   4   4   0      217.83      365.35     28.50 o 
   6   4   0     1000.16      980.32     36.38 o 
   8   4   0     1841.35     2033.06     87.11 o 
  10   4   0       10.34       16.81     19.44 o 
  12   4   0       43.56       42.42     43.84 o 
   1   5   0     1195.63     1120.92    158.06 o 
   3   5   0       75.34      250.25    102.02 o 
   5   5   0        3.89       -3.61      7.81 o 
   7   5   0       46.45     -264.44    179.44 o 
   9   5   0      244.30      255.67     26.49 o 
  11   5   0       10.25      -18.33     28.10 o 
   0   6   0      214.05       -0.38     24.78 o 
   2   6   0      525.08      599.71     36.31 o 
   4   6   0      207.28      229.83     60.42 o 
   6   6   0      570.63      621.87     52.95 o 
   8   6   0       35.77      163.46    342.26 o 
  10   6   0        4.83       19.45     23.90 o 
   1   7   0      628.44      659.65     37.07 o 
   3   7   0     2896.10     2888.52    124.51 o 
   5   7   0      242.07      261.58     20.60 o 
   7   7   0      246.88      304.50    120.48 o 
   9   7   0      209.77      304.76     83.75 o 
  11   7   0      276.15      341.18     56.34 o 
   0   8   0       39.28       45.97     30.09 o 
   2   8   0      374.79      381.06     31.96 o 
   4   8   0        1.39      -28.97    105.54 o 
   6   8   0      282.02      222.83    200.66 o 
  10   8   0        4.97       71.32     52.36 o 
   1   9   0       90.05       60.10    142.56 o 
   3   9   0      321.52      263.80     69.11 o 
   5   9   0      368.90      384.66     20.53 o 
   7   9   0       25.17       80.47     45.06 o 
   9   9   0       96.47      105.87     44.36 o 
   0  10   0      292.30      140.49     96.26 o 
   2  10   0       33.90       31.20      5.82 o 
   4  10   0      139.76       92.64    145.43 o 
   6  10   0      456.47      381.70     97.08 o 
   8  10   0       86.68       69.75     78.91 o 
   1  11   0       54.12       63.28     51.04 o 
   3  11   0      115.10      400.99    106.79 o 
   5  11   0       20.95     -369.01    246.01 o 
   7  11   0       12.07       12.87     23.90 o 
   0  12   0     1157.64     1227.52    126.78 o 
   2  12   0      250.92      275.35     69.34 o 
   4  12   0       39.66       25.24     95.84 o 
   1  13   0       12.65      119.55     74.35 o 
   3  13   0      128.38     -187.06    126.71 o 
   1   1   1      207.27      186.26     11.78 o 
   2   1   1       13.10        7.73      1.75 o 
   3   1   1     1692.82     1515.27     28.23 o 
   4   1   1      517.91      492.85     10.95 o 
   5   1   1      992.78      951.26     17.12 o 
   6   1   1      138.75      142.27      7.11 o 
   7   1   1       22.60       17.54      4.49 o 
   8   1   1      366.65      361.04     11.57 o 
   9   1   1      650.95      654.71     20.53 o 
  10   1   1      428.04      395.95     16.29 o 
  11   1   1      220.13      205.21     24.66 o 
  12   1   1        0.04        8.28     15.43 o 
  13   1   1        5.58       10.92     19.44 o 
   0   2   1     5461.98     5019.18    127.81 o 
   1   2   1     9232.44     9995.17    225.21 o 
   2   2   1      631.25      669.15     32.10 o 
   3   2   1      252.76      236.23      8.00 o 
   4   2   1      535.78      547.21     12.62 o 
   5   2   1      671.44      744.27     16.17 o 
   6   2   1      761.10      767.26     16.32 o 
   7   2   1      313.88      312.54     10.56 o 
   8   2   1      124.97      113.38      7.37 o 
   9   2   1       10.85        8.82      6.41 o 
  10   2   1        8.43        3.23     11.58 o 
  11   2   1        4.32       -3.31     13.00 o 
  12   2   1       84.83       91.04     19.42 o 
   1   3   1      169.27      145.03      8.41 o 
   2   3   1       95.69      155.37     23.23 o 
   3   3   1      457.77      408.70     23.62 o 
   4   3   1      236.92      223.71     10.10 o 
   5   3   1       84.26       68.46      6.01 o 
   6   3   1        9.30        5.22      4.67 o 
   7   3   1       23.27       20.30      5.59 o 
   8   3   1      286.94      264.71     13.35 o 
   9   3   1       84.49       79.53     10.15 o 
  10   3   1       80.45       57.64     11.90 o 
  11   3   1       59.39       70.86     20.20 o 
  12   3   1       50.11       46.68     20.74 o 
   0   4   1     3154.17     3009.60    170.67 o 
   1   4   1      275.82      384.33      9.40 o 
   2   4   1     1045.42     1091.36     40.77 o 
   3   4   1       22.91      -14.78     57.23 o 
   4   4   1      232.28      236.82     26.21 o 
   5   4   1      427.60      486.24     20.73 o 
   6   4   1     1209.73     1325.64     34.88 o 
   7   4   1        3.92        6.07      8.08 o 
   8   4   1      423.41      464.52     19.75 o 
   9   4   1       12.29       18.53      8.23 o 
  10   4   1        2.76        7.41     10.16 o 
  11   4   1       67.17       50.66     20.17 o 
  12   4   1      180.56      206.58     41.52 o 
   1   5   1      164.13      161.49     21.94 o 
   2   5   1      508.90      486.61     16.74 o 
   3   5   1      198.09      140.12     24.20 o 
   4   5   1      462.63      605.12     37.91 o 
   5   5   1        9.72        4.72      5.33 o 
   6   5   1      277.70      327.17     31.75 o 
   7   5   1       12.59        2.02     12.31 o 
   8   5   1      378.41      348.54     18.58 o 
   9   5   1       18.74       16.96     15.68 o 
  10   5   1       20.88       13.21     16.60 o 
  11   5   1        6.14       18.07     20.24 o 
  12   5   1        1.21      -22.86     28.19 o 
   0   6   1     2580.84     2533.78    240.52 o 
   1   6   1     2232.16     2324.09     85.55 o 
   2   6   1      953.41      959.77     33.30 o 
   3   6   1      392.16      430.17     19.83 o 
   4   6   1      161.92      158.93     31.24 o 
   5   6   1        2.78        2.26      7.81 o 
   6   6   1     1673.49     1848.39     47.04 o 
   7   6   1     1580.48     1706.89     43.24 o 
   8   6   1      728.63      784.92     33.21 o 
   9   6   1      260.31      246.77     21.17 o 
  10   6   1       50.54       59.68     85.11 o 
  11   6   1       35.10     1079.44    575.27 o 
   1   7   1       33.30       28.02     20.13 o 
   2   7   1        1.73       26.44     30.41 o 
   3   7   1       40.07       34.28      5.90 o 
   4   7   1      856.95      870.09     34.79 o 
   5   7   1       14.23       18.20     11.12 o 
   6   7   1      104.88      109.13      9.38 o 
   7   7   1        1.49       -5.66     46.73 o 
   8   7   1      130.29     1244.78    371.02 o 
   9   7   1        1.45        6.79     16.65 o 
  10   7   1        0.14      445.55    459.23 o 
   0   8   1     1952.35     2234.37     81.87 o 
   1   8   1       57.57       88.87     34.97 o 
   2   8   1      734.91      751.76     36.24 o 
   3   8   1        4.63      101.83     78.62 o 
   4   8   1      178.61      159.10     26.64 o 
   5   8   1     1098.59     1159.35     55.23 o 
   6   8   1     1212.14     1295.53     79.83 o 
   7   8   1      149.95      107.92     91.38 o 
   8   8   1      449.62      437.28    137.14 o 
  10   8   1       11.42       29.36     22.64 o 
   1   9   1       97.18      103.45     20.98 o 
   2   9   1      536.92      510.51     44.09 o 
   3   9   1      373.38      423.49     86.79 o 
   4   9   1     1159.22     1090.23     76.71 o 
   5   9   1       66.66       13.24    100.29 o 
   6   9   1        0.38       11.37     18.34 o 
   7   9   1       21.43      -14.52     97.38 o 
   8   9   1       20.35      -37.27    109.65 o 
   9   9   1       62.82      581.15    327.37 o 
   0  10   1      627.86      772.22    206.68 o 
   1  10   1      562.51      480.63     37.76 o 
   2  10   1      114.72      133.36     37.63 o 
   3  10   1       20.21       13.33     38.47 o 
   4  10   1       81.58      125.99     63.45 o 
   5  10   1       10.99        9.09     88.20 o 
   7  10   1       92.76       82.28     20.92 o 
   8  10   1       87.06       99.07     73.48 o 
   1  11   1       46.35       67.60     34.18 o 
   2  11   1        0.15       -9.29      9.89 o 
   3  11   1      183.22      219.79     33.65 o 
   4  11   1       98.30       73.79     53.04 o 
   5  11   1      120.27       -6.04    106.08 o 
   6  11   1       29.43      643.94    361.00 o 
   0  12   1      124.62      202.86     87.17 o 
   1  12   1        1.21      -43.64     58.08 o 
   2  12   1       46.76       38.41     23.08 o 
   3  12   1        7.50     -211.62    237.13 o 
   4  12   1       14.88       23.92     64.95 o 
   5  12   1      144.46     1147.17    332.04 o 
   1  13   1        9.75      -73.53     53.03 o 
   2  13   1       10.96      -15.02     32.63 o 
   0   0   2     5510.19     6136.34    504.97 o 
   1   0   2    14520.81    15050.60    382.24 o 
   2   0   2      140.66      120.04      4.25 o 
   3   0   2      315.91      329.24     10.55 o 
   4   0   2      326.73      369.68     11.62 o 
   5   0   2     3838.72     4252.09     86.12 o 
   6   0   2      520.73      496.48     15.47 o 
   7   0   2     1967.09     1987.27     73.27 o 
   8   0   2        0.06       -2.16      6.91 o 
   9   0   2       26.08       22.05     13.39 o 
  10   0   2       40.64       13.19     13.52 o 
  11   0   2      280.03      286.39     28.38 o 
  12   0   2      684.20      583.60     52.48 o 
   1   1   2       91.19      115.74      3.51 o 
   2   1   2      286.07      282.49      6.35 o 
   3   1   2     1541.75     1603.76     32.56 o 
   4   1   2      606.66      611.69     12.45 o 
   5   1   2      308.77      347.90      8.66 o 
   6   1   2      256.76      249.77      9.23 o 
   7   1   2      118.69      123.35      6.96 o 
   8   1   2      100.81       87.20      6.36 o 
   9   1   2      657.26      591.76     17.12 o 
  10   1   2      156.71      146.64     14.22 o 
  11   1   2       19.80       20.89     10.78 o 
  12   1   2        0.16       14.98     17.61 o 
   0   2   2    19353.39    19143.44    501.01 o 
   1   2   2     5907.66     5543.36    116.91 o 
   2   2   2     1749.22     1855.61     46.83 o 
   3   2   2      166.59      188.22      7.54 o 
   4   2   2        4.65        2.08      2.99 o 
   5   2   2     1746.74     1734.01     33.89 o 
   6   2   2     1100.64     1053.13     21.99 o 
   7   2   2     1318.86     1320.60     29.03 o 
   8   2   2     1355.26     1349.74     40.82 o 
   9   2   2      178.68      153.85     10.76 o 
  10   2   2        0.45       14.27      9.38 o 
  11   2   2       87.21       80.55     14.57 o 
  12   2   2        0.05       -9.82     16.49 o 
   1   3   2     1475.83     1573.81     38.49 o 
   2   3   2        0.09       -2.07      4.59 o 
   3   3   2       30.25       39.43     13.02 o 
   4   3   2      440.68      466.78     14.53 o 
   5   3   2      268.92      296.97     11.13 o 
   6   3   2       41.52       40.06      5.40 o 
   7   3   2      206.03      234.21      9.86 o 
   8   3   2      115.24      132.70     10.25 o 
   9   3   2      350.48      323.65     15.55 o 
  10   3   2      233.47      226.50     14.99 o 
  11   3   2        1.93        7.51     12.72 o 
  12   3   2        5.18       -5.32     19.78 o 
   0   4   2      262.81      250.58     21.14 o 
   1   4   2      487.91      518.88     21.88 o 
   2   4   2      163.57      178.26     12.54 o 
   3   4   2      116.22      108.33     16.33 o 
   4   4   2     1112.23     1267.56     22.78 o 
   5   4   2      207.41      196.47     11.74 o 
   6   4   2      430.42      496.89     46.42 o 
   7   4   2      837.11      849.89     26.31 o 
   8   4   2       67.44       72.49     12.37 o 
   9   4   2       51.99       36.72     17.51 o 
  10   4   2        1.51       -0.66     13.36 o 
  11   4   2      178.24      161.74     46.77 o 
  12   4   2      206.80      201.64     31.46 o 
   1   5   2        1.82        6.84     14.53 o 
   2   5   2      720.64      648.58     34.33 o 
   3   5   2     2134.94     2254.78     73.39 o 
   4   5   2      287.04      295.80     13.96 o 
   5   5   2      838.72      867.87     25.09 o 
   6   5   2       28.94       32.87      7.02 o 
   7   5   2       11.88        8.16      8.30 o 
   8   5   2       30.74       41.41      9.50 o 
   9   5   2      131.46      145.94     30.06 o 
   0   6   2      136.18       97.23     14.08 o 
   1   6   2      415.73      422.22     21.78 o 
   2   6   2       45.16       58.43      6.28 o 
   3   6   2       34.85       19.46     22.39 o 
   4   6   2       39.85       37.71     10.47 o 
   5   6   2      204.89      216.82     42.17 o 
   6   6   2       33.97       36.71     31.93 o 
   7   6   2      211.72      216.69     13.44 o 
   8   6   2       26.15       27.63     14.44 o 
   9   6   2       20.41       26.52     12.29 o 
  10   6   2        1.41      -12.69     98.03 o 
  11   6   2       33.94       99.61    153.68 o 
   1   7   2       28.71        3.33     30.24 o 
   2   7   2     1048.37      983.19     57.10 o 
   3   7   2        1.62        1.81     16.82 o 
   4   7   2      607.24      618.09     36.45 o 
   5   7   2      103.39      120.81     12.25 o 
   6   7   2        2.67      195.06     73.72 o 
   7   7   2       20.48       30.51     11.57 o 
   8   7   2      128.83      152.88     17.86 o 
   9   7   2      108.65       73.14     40.54 o 
  10   7   2      129.86      175.23     42.40 o 
   0   8   2       82.16       41.90     16.54 o 
   1   8   2       35.89       -0.03     15.69 o 
   2   8   2       67.99       16.40     26.18 o 
   3   8   2       38.39       81.47     59.91 o 
   4   8   2       39.72       56.88     36.99 o 
   5   8   2       45.79       56.53     12.16 o 
   6   8   2        1.45        1.23     86.51 o 
   7   8   2      133.12      114.65     41.78 o 
   8   8   2        8.32       -4.76     23.02 o 
   9   8   2        4.45        8.34     22.05 o 
  10   8   2        5.58       38.37    309.29 o 
   1   9   2       19.75       35.28     42.97 o 
   2   9   2       67.83       77.70     39.83 o 
   3   9   2      104.23     -178.68    119.12 o 
   4   9   2      126.38      137.53     33.98 o 
   5   9   2        4.84       -3.93     12.55 o 
   6   9   2       23.51       42.06    134.33 o 
   7   9   2       96.02       45.73     60.11 o 
   8   9   2       35.54       43.97     21.50 o 
   9   9   2       34.53      315.36    859.85 o 
   1  10   2      315.84      264.33     27.53 o 
   2  10   2      167.87      120.71     15.13 o 
   3  10   2        9.24       10.25     89.60 o 
   4  10   2        1.61      124.55    135.64 o 
   5  10   2      178.27      127.34     14.24 o 
   6  10   2       47.48      203.39    175.16 o 
   7  10   2      237.58      218.54    109.16 o 
   8  10   2       37.70      745.40    294.71 o 
   1  11   2       88.73       81.82     34.68 o 
   2  11   2        7.89      -10.23     12.66 o 
   3  11   2      269.18      277.08     34.06 o 
   4  11   2        4.47        9.66     14.38 o 
   5  11   2       82.79     -261.48    251.42 o 
   6  11   2       19.81     1144.18    349.64 o 
   0  12   2       13.24      -69.07     94.62 o 
   1  12   2      218.94      153.41     45.97 o 
   2  12   2        8.89      -10.57     24.56 o 
   4  12   2       58.00      -31.02     53.23 o 
   5  12   2      126.50      305.19    244.18 o 
   1  13   2       20.88       31.06     31.67 o 
   1   1   3      139.99      129.30      4.90 o 
   2   1   3     1167.09     1095.86     27.63 o 
   3   1   3       35.89       29.32      3.15 o 
   4   1   3     1240.44     1160.70     21.17 o 
   5   1   3       74.09       89.28      5.08 o 
   6   1   3       62.25       64.43      5.06 o 
   7   1   3       21.58       18.44      4.86 o 
   8   1   3       88.07      100.37      8.93 o 
   9   1   3       28.37       21.52      8.45 o 
  10   1   3      180.64      187.26     12.96 o 
  11   1   3        1.08       13.96     10.00 o 
  12   1   3       61.94       50.77     17.99 o 
   0   2   3     1760.44     1807.15     64.38 o 
   1   2   3        0.29       25.51      8.64 o 
   2   2   3        0.00        3.87      7.71 o 
   3   2   3       39.11       45.89      3.27 o 
   4   2   3      464.36      543.93     13.38 o 
   5   2   3      313.27      322.78      9.06 o 
   6   2   3       26.17       38.69      5.44 o 
   7   2   3      174.36      177.25     10.36 o 
   8   2   3       41.91       44.13      6.12 o 
   9   2   3        6.24       12.74     11.56 o 
  10   2   3        1.71        5.50      8.29 o 
  11   2   3      126.04       82.44     14.99 o 
  12   2   3        0.69       27.20     19.45 o 
   1   3   3       15.78       17.92     11.00 o 
   2   3   3      441.19      436.01     12.73 o 
   3   3   3      238.99      286.02      9.27 o 
   4   3   3      147.04      131.00     12.24 o 
   5   3   3      302.23      317.12     10.66 o 
   6   3   3        1.10       -0.56      5.21 o 
   7   3   3        0.56       -3.43      6.11 o 
   8   3   3      698.42      710.53     28.10 o 
   9   3   3      244.00      240.01     14.96 o 
  10   3   3      480.42      468.88     25.91 o 
  11   3   3       24.82       22.16     13.13 o 
  12   3   3        1.53        8.06     18.86 o 
   0   4   3      150.59      178.37     13.85 o 
   1   4   3     6512.20     6745.46    174.09 o 
   2   4   3       11.05        4.41      8.85 o 
   3   4   3      137.60      177.42     10.95 o 
   4   4   3       13.82       19.96     10.27 o 
   5   4   3      805.12      782.73     22.39 o 
   6   4   3      101.79       87.24      8.89 o 
   7   4   3     2254.64     2322.88     97.74 o 
   8   4   3       32.07       25.69      8.08 o 
   9   4   3      236.14      208.85     22.43 o 
  10   4   3       41.10       18.73     25.25 o 
  11   4   3       84.86       78.88     19.88 o 
   1   5   3      273.15      262.56      9.38 o 
   2   5   3       10.82        7.10      6.70 o 
   3   5   3      132.63      144.64     22.42 o 
   4   5   3      820.08      838.73     22.87 o 
   5   5   3        4.07       10.61      8.32 o 
   6   5   3      132.74      145.62      9.78 o 
   7   5   3        2.10       10.36     15.99 o 
   8   5   3      106.85      111.87     52.65 o 
   9   5   3        5.44      848.04    364.42 o 
  10   5   3        0.27        2.48     14.67 o 
  11   5   3        0.77      -10.61     24.86 o 
   0   6   3      164.50      149.22     14.67 o 
   1   6   3      796.84      726.47     16.28 o 
   2   6   3       15.66      -10.68     30.45 o 
   3   6   3        6.34       -0.09      8.42 o 
   4   6   3       63.44       99.43     21.08 o 
   5   6   3     2111.68     2228.23     59.96 o 
   6   6   3        0.02       12.52     11.76 o 
   7   6   3      499.95      550.80     57.05 o 
   8   6   3       25.96       14.36     11.93 o 
   9   6   3        0.32       -5.25     10.95 o 
  10   6   3       41.09       28.47     17.53 o 
   1   7   3       31.66       20.61     10.62 o 
   2   7   3       69.11       36.75     27.28 o 
   3   7   3        2.98       83.66     62.76 o 
   4   7   3     1022.09     1013.49     39.96 o 
   5   7   3        7.69        7.66     25.97 o 
   6   7   3      122.03      105.87     28.14 o 
   7   7   3       12.17       -0.34     20.68 o 
   8   7   3       76.28       76.00     39.29 o 
   9   7   3       28.58      476.44    345.44 o 
  10   7   3       11.75       -7.05     28.81 o 
   0   8   3       31.75        3.35     18.35 o 
   1   8   3     2604.38     2538.63     72.58 o 
   2   8   3       74.01      -55.18     74.83 o 
   3   8   3       44.51      171.19     69.92 o 
   4   8   3        1.45       -0.16     11.01 o 
   5   8   3      171.95      163.35     58.98 o 
   6   8   3       52.23       29.61     53.22 o 
   7   8   3     1257.02     1308.74     64.43 o 
   8   8   3       13.39      677.19    414.77 o 
   9   8   3      172.76      164.66    120.56 o 
   1   9   3       18.22        8.56     66.33 o 
   2   9   3       15.69      100.50    107.53 o 
   3   9   3       53.38       33.39     52.74 o 
   4   9   3       70.01       27.67     78.70 o 
   5   9   3       31.87       13.56     16.57 o 
   6   9   3        9.25      122.73     62.45 o 
   7   9   3       52.66       13.09     63.48 o 
   8   9   3      153.38      749.54    186.62 o 
   0  10   3        0.01       17.29     26.94 o 
   1  10   3      177.88      280.59     24.74 o 
   2  10   3       62.81       68.33     12.26 o 
   3  10   3       33.35       37.58     32.85 o 
   4  10   3        7.65       -0.54    137.94 o 
   5  10   3      717.99      733.33     86.54 o 
   6  10   3       52.40       16.74     20.82 o 
   7  10   3      217.16      101.16    122.21 o 
   1  11   3        5.96      -11.50     35.43 o 
   2  11   3      247.54      331.25     77.09 o 
   3  11   3       56.48       62.26     42.99 o 
   4  11   3      782.45      782.86    273.69 o 
   5  11   3        0.09      683.50    429.81 o 
   6  11   3        6.22      147.28     58.34 o 
   0  12   3       13.19       48.60     65.88 o 
   1  12   3      204.35      212.86     18.07 o 
   2  12   3       13.43       32.58     60.16 o 
   3  12   3        1.83      -19.91     19.58 o 
   4  12   3        5.88      -26.61     78.86 o 
   0   0   4      264.25      343.61     28.96 o 
   1   0   4     1462.37     1287.95     66.33 o 
   2   0   4       94.20       97.47      8.48 o 
   3   0   4      848.13      964.58     31.96 o 
   4   0   4      498.53      565.56     16.83 o 
   5   0   4      662.46      591.00     18.05 o 
   6   0   4      433.55      483.57     19.44 o 
   7   0   4     1416.05     1463.88     56.85 o 
   8   0   4       11.25        0.71      7.51 o 
   9   0   4      360.81      361.69     23.65 o 
  10   0   4       19.32        6.89     15.38 o 
  11   0   4      112.92      114.93     21.66 o 
   1   1   4      117.88      126.76      4.30 o 
   2   1   4        5.53        8.24      3.02 o 
   3   1   4      515.24      572.05     15.19 o 
   4   1   4       70.52       75.04      3.94 o 
   5   1   4      341.53      374.31      9.17 o 
   6   1   4      246.27      260.29      9.78 o 
   7   1   4       87.39       82.16     10.12 o 
   8   1   4       19.87       16.97      7.78 o 
   9   1   4      227.13      197.30     13.76 o 
  10   1   4       37.09       29.26      9.55 o 
  11   1   4       22.99        9.27     13.66 o 
   0   2   4     5023.93     5299.40    143.86 o 
   1   2   4     2647.49     2715.21     75.39 o 
   2   2   4      533.04      598.46     14.35 o 
   3   2   4       11.80       16.10      5.57 o 
   4   2   4        5.88       11.19      5.10 o 
   5   2   4     1126.56     1128.79     24.01 o 
   6   2   4      405.31      396.75     14.04 o 
   7   2   4     1455.86     1486.88     41.19 o 
   8   2   4      716.60      722.31     24.89 o 
   9   2   4       19.21       -3.83      7.98 o 
  10   2   4        0.05       -4.42      8.64 o 
  11   2   4      340.47      332.22     25.38 o 
   1   3   4      117.08      127.90     13.97 o 
   2   3   4     1644.95     1724.62     35.83 o 
   3   3   4      204.20      223.67      7.12 o 
   4   3   4      394.43      385.17     10.41 o 
   5   3   4       59.36       59.83      6.68 o 
   6   3   4       22.10       19.08      9.73 o 
   7   3   4       27.62        6.31     30.96 o 
   8   3   4       58.39       60.36      9.03 o 
   9   3   4      228.40      198.86     16.45 o 
  10   3   4       38.15       33.37     11.83 o 
  11   3   4        2.71       11.04     22.38 o 
   0   4   4       17.13        9.48      8.40 o 
   1   4   4     2502.47     2438.06     80.44 o 
   2   4   4       97.48      113.30      8.66 o 
   3   4   4        1.57        8.64      8.61 o 
   4   4   4      176.59      170.14      8.64 o 
   5   4   4     1092.44     1190.10     35.66 o 
   6   4   4      266.50      261.04     23.08 o 
   7   4   4      279.04      291.05     19.84 o 
   8   4   4        1.10       -0.72     11.70 o 
   9   4   4       43.40       29.03     59.71 o 
  10   4   4        4.83      285.23    406.69 o 
  11   4   4        1.49       11.61     20.60 o 
   1   5   4       11.21       16.17     28.89 o 
   2   5   4      478.65      482.18     21.92 o 
   3   5   4      407.08      415.66     22.17 o 
   4   5   4     1116.49     1145.29     24.04 o 
   5   5   4      180.64      182.06     11.39 o 
   6   5   4       19.62       10.48      8.78 o 
   7   5   4        1.68       -6.83     14.48 o 
   8   5   4      362.70      415.04     21.74 o 
  10   5   4      492.11      481.99     50.34 o 
   0   6   4      167.35       -5.40     55.17 o 
   1   6   4        5.28        6.53      6.23 o 
   2   6   4        0.84        0.17     11.02 o 
   3   6   4       14.18        7.67     22.56 o 
   4   6   4       13.76       11.26      5.01 o 
   5   6   4       20.65       21.23     24.76 o 
   6   6   4        3.02        6.53     18.29 o 
   7   6   4        2.99       -3.93     58.27 o 
   8   6   4       63.29       65.47     53.28 o 
   9   6   4        0.01      926.80    364.31 o 
  10   6   4        2.63        4.91     20.46 o 
   1   7   4       45.47       23.33      8.11 o 
   2   7   4       39.17       40.33     34.10 o 
   3   7   4        0.71        7.34     21.98 o 
   4   7   4      198.20      237.62     35.59 o 
   5   7   4       11.47        1.76      7.51 o 
   6   7   4      146.25      144.55     54.74 o 
   7   7   4       13.79      414.09    271.44 o 
   8   7   4       50.00       39.01     38.62 o 
   9   7   4       10.37      -10.45     33.78 o 
   0   8   4        1.30      -21.99     14.66 o 
   1   8   4       62.17       21.00     18.25 o 
   2   8   4       35.32       50.15     33.62 o 
   3   8   4       48.96       29.41     20.94 o 
   4   8   4        0.92        4.09     19.52 o 
   5   8   4       15.71        4.00     10.48 o 
   6   8   4        0.04       -2.28     10.29 o 
   7   8   4        6.92        3.95     14.01 o 
   8   8   4        0.22        7.74     44.81 o 
   1   9   4        1.36       -0.44     14.41 o 
   2   9   4      279.79      325.97     43.37 o 
   3   9   4        3.23      -11.68     18.63 o 
   4   9   4      181.98      170.20     62.78 o 
   5   9   4        6.19      -33.79     66.44 o 
   6   9   4        0.54       37.90     50.64 o 
   7   9   4       25.17      104.21    118.88 o 
   0  10   4      143.12       88.26     33.43 o 
   1  10   4      142.31       58.52     65.08 o 
   2  10   4      105.25      164.64     58.03 o 
   3  10   4        0.95       -2.13     47.06 o 
   4  10   4        0.60       13.01     36.82 o 
   5  10   4       95.23       30.47     82.38 o 
   6  10   4       30.90       50.49    128.53 o 
   1  11   4        7.86      125.56     53.43 o 
   2  11   4      138.09      145.39     26.29 o 
   3  11   4       53.85       15.15     33.91 o 
   4  11   4       32.00       45.67    159.34 o 
   0  12   4        3.03      -71.19    214.78 o 
   1  12   4      356.90      356.52     30.06 o 
   1   1   5      148.42      140.31      5.70 o 
   2   1   5      433.61      431.05     15.83 o 
   3   1   5      272.08      284.73     13.64 o 
   4   1   5      170.62      168.09      6.93 o 
   5   1   5        6.43        3.21      3.39 o 
   6   1   5        2.90        1.19      3.76 o 
   7   1   5       19.58       22.08      6.25 o 
   8   1   5      152.55      156.27      9.86 o 
   9   1   5        4.38        5.71      7.97 o 
  10   1   5      102.34      100.91     16.08 o 
  11   1   5       24.22       58.67     25.06 o 
   0   2   5       19.68       31.22      4.97 o 
   1   2   5      302.01      306.06      7.79 o 
   2   2   5      113.70      122.90      6.51 o 
   3   2   5       76.00       77.31      4.91 o 
   4   2   5       63.19       83.98      5.70 o 
   5   2   5        2.56        3.01      3.47 o 
   6   2   5       69.42       69.10      5.27 o 
   7   2   5      259.15      245.93     13.95 o 
   8   2   5      142.41       91.79     24.15 o 
   9   2   5       44.33       32.44     12.41 o 
  10   2   5        1.40       -3.66     42.73 o 
   1   3   5      116.29      120.20      8.79 o 
   2   3   5      199.10      191.30      9.86 o 
   3   3   5      570.18      577.99     17.59 o 
   4   3   5      750.69      781.51     16.81 o 
   5   3   5      467.23      488.34     21.05 o 
   6   3   5       82.09       78.10      9.71 o 
   7   3   5        0.46       11.21      7.22 o 
   8   3   5        3.02        2.64     34.17 o 
   9   3   5      365.69      348.66     75.33 o 
  10   3   5       45.32       70.71     18.77 o 
   0   4   5     1781.49     1788.70     86.92 o 
   1   4   5        6.62        3.53     10.61 o 
   2   4   5      292.90      287.09     10.25 o 
   3   4   5        0.30       -0.58      3.34 o 
   4   4   5      243.42      232.95     23.05 o 
   5   4   5      396.83      423.07     12.92 o 
   6   4   5      950.97      946.01     23.94 o 
   7   4   5       81.52      104.25     32.49 o 
   8   4   5      302.20      252.09     17.18 o 
   9   4   5        1.27      -43.03    141.79 o 
  10   4   5       97.78      101.44     29.69 o 
   1   5   5      137.67      147.26     12.17 o 
   2   5   5       11.71      -13.55     18.05 o 
   3   5   5       48.96       55.08     18.46 o 
   4   5   5      156.34      131.41     22.67 o 
   5   5   5        0.07       -3.47      8.59 o 
   6   5   5        9.46        1.07      7.90 o 
   7   5   5        1.03        1.03      9.60 o 
   8   5   5      185.88      160.69     45.23 o 
   9   5   5        3.77      -60.90    320.62 o 
   0   6   5     1984.99     1912.29    133.02 o 
   1   6   5     1422.31     1358.45     50.81 o 
   2   6   5      587.57      576.64     24.86 o 
   3   6   5       14.43       69.17     40.36 o 
   4   6   5      307.35      301.25     20.29 o 
   5   6   5       51.65       50.89     39.11 o 
   6   6   5      655.39      722.59     23.81 o 
   7   6   5      429.08      418.27     22.06 o 
   8   6   5      115.74      -13.16     63.53 o 
   9   6   5       84.80       80.09     19.02 o 
   1   7   5       26.34       11.90     20.35 o 
   2   7   5        0.03       92.06     37.41 o 
   3   7   5        9.70       10.93     10.57 o 
   4   7   5      166.33      162.05     30.28 o 
   5   7   5        8.67       11.43      7.16 o 
   6   7   5        8.72        7.79      9.67 o 
   7   7   5       17.02      123.85    283.67 o 
   8   7   5      130.55      582.60    271.60 o 
   0   8   5      451.33      470.75     43.94 o 
   1   8   5        5.55       -7.87     17.56 o 
   2   8   5       23.76       28.49     16.32 o 
   3   8   5        0.49        5.05     29.40 o 
   4   8   5       59.56       63.29     34.10 o 
   5   8   5      349.36      324.96     25.10 o 
   6   8   5      178.26     -107.56    123.06 o 
   7   8   5       10.81       18.10     14.85 o 
   1   9   5        0.58        2.61     34.31 o 
   2   9   5       31.64       50.41     43.03 o 
   3   9   5        0.88       12.02     33.89 o 
   4   9   5      481.00      173.75     91.01 o 
   5   9   5       87.82      209.38    152.56 o 
   6   9   5       37.84       12.02    110.79 o 
   0  10   5      415.62      518.58     72.37 o 
   1  10   5      255.39      237.34     25.09 o 
   2  10   5      379.67      301.26     88.35 o 
   3  10   5        3.65       -8.33     61.58 o 
   4  10   5       20.06        8.95    140.70 o 
   5  10   5        0.75       -4.40     60.96 o 
   1  11   5       15.90       34.53     39.90 o 
   2  11   5       85.74      461.14    108.60 o 
   0   0   6     3527.08     3814.08    377.54 o 
   1   0   6      151.55      139.12     12.33 o 
   2   0   6      868.02      913.96     87.26 o 
   3   0   6      210.01      242.33     20.22 o 
   4   0   6        6.38        2.03      7.39 o 
   5   0   6       63.97       -4.55    183.95 o 
   6   0   6      996.39      888.06     95.61 o 
   7   0   6       24.81       19.63     13.47 o 
   8   0   6     1258.91     1312.47     69.12 o 
   9   0   6       43.66       30.94     29.15 o 
  10   0   6        2.59        6.80     22.14 o 
   1   1   6      107.64       97.15      8.08 o 
   2   1   6      176.56      166.07      8.54 o 
   3   1   6       85.58       80.59      8.47 o 
   4   1   6      144.32      146.41      8.92 o 
   5   1   6      161.79      166.19     13.84 o 
   6   1   6      183.68      165.56     12.24 o 
   7   1   6       43.28       33.33     32.77 o 
   8   1   6       47.27       46.89     15.69 o 
   9   1   6       74.13       84.69     28.21 o 
   0   2   6      445.03      438.09     26.70 o 
   1   2   6        6.02        7.84      4.28 o 
   2   2   6      417.49      396.75     18.09 o 
   3   2   6       60.48       54.26      3.66 o 
   4   2   6      439.53      439.03     15.27 o 
   5   2   6        3.66        1.81      8.66 o 
   6   2   6     1141.20     1290.11     37.79 o 
   7   2   6        8.62        1.34     11.21 o 
   8   2   6      114.87      101.81     14.09 o 
   9   2   6       29.51       43.86     17.88 o 
   1   3   6       51.16       43.76      2.52 o 
   2   3   6       26.11       31.45      6.51 o 
   3   3   6      937.00      989.22     39.38 o 
   4   3   6       24.87       27.43      6.71 o 
   5   3   6      202.17      213.17      9.72 o 
   6   3   6       26.93       22.89     14.36 o 
   7   3   6        0.26      344.25    220.71 o 
   8   3   6       22.43       16.78     37.66 o 
   9   3   6        8.20       43.50     43.61 o 
   0   4   6     2429.35     2532.61    127.09 o 
   1   4   6      120.32      110.38     20.31 o 
   2   4   6      231.35      252.83     14.00 o 
   3   4   6        2.74        4.33      4.00 o 
   4   4   6       86.55       91.49      9.02 o 
   5   4   6       83.24       77.54      7.94 o 
   6   4   6      325.78      323.66     20.02 o 
   7   4   6        2.04      -14.64     16.96 o 
   8   4   6      246.74     -713.28    485.22 o 
   9   4   6        3.80        2.47     19.81 o 
   1   5   6      176.08      185.98     23.77 o 
   2   5   6       85.79       86.49     10.53 o 
   3   5   6      195.20      218.46     23.26 o 
   4   5   6        0.01       -1.56      6.75 o 
   5   5   6      131.57      129.88     12.48 o 
   6   5   6        5.32       28.07     33.26 o 
   7   5   6       15.43       45.59     50.51 o 
   8   5   6        0.05      -75.84    278.40 o 
   0   6   6        0.00       -1.75     14.97 o 
   1   6   6       60.84       74.57     26.47 o 
   2   6   6       31.01       28.73     25.66 o 
   3   6   6       13.11       14.14     10.15 o 
   4   6   6       17.12       11.31     10.90 o 
   5   6   6       61.20       56.04     18.28 o 
   7   6   6       15.31        8.73     52.84 o 
   8   6   6        0.91      156.86    315.69 o 
   1   7   6        0.11       -2.17     20.42 o 
   2   7   6      200.92      184.98     25.67 o 
   3   7   6      176.66      214.69     25.24 o 
   4   7   6      132.89      109.17     20.80 o 
   5   7   6      137.25      164.89     34.04 o 
   6   7   6       29.86       53.98     20.74 o 
   7   7   6        4.76      -54.31    192.99 o 
   0   8   6       71.91       61.48     23.07 o 
   1   8   6        6.93       10.29      8.51 o 
   2   8   6       38.15        3.13     71.54 o 
   3   8   6       22.62       -3.20     13.94 o 
   4   8   6       23.43       17.43     14.50 o 
   5   8   6       15.04       10.03     13.02 o 
   6   8   6        6.47      368.18    239.79 o 
   1   9   6       76.68       63.68     12.87 o 
   2   9   6        0.58      -19.11     66.66 o 
   3   9   6      165.29      -43.35    141.84 o 
   4   9   6        3.73      -42.34    112.04 o 
   0  10   6       85.25       92.88     46.08 o 
   1  10   6       23.70      -11.40    190.69 o 
   2  10   6        1.50      201.09     88.16 o 
   1   1   7      137.37      127.54     14.59 o 
   2   1   7       12.92       26.12     10.89 o 
   3   1   7      564.25      596.61     28.60 o 
   4   1   7       20.58       18.97      8.37 o 
   5   1   7      242.20      137.03     22.56 o 
   6   1   7       15.48       13.38     10.63 o 
   7   1   7       15.60       21.82     14.22 o 
   8   1   7        3.89      -18.57     17.23 o 
   0   2   7      526.17      543.60     39.90 o 
   1   2   7        3.75        3.59     15.14 o 
   2   2   7       52.23       51.31      9.38 o 
   3   2   7       65.03       66.55      7.33 o 
   4   2   7       97.49       73.46     18.85 o 
   5   2   7       31.08       20.30     14.99 o 
   6   2   7      218.14      183.61     15.29 o 
   7   2   7       66.96       29.04     39.11 o 
   8   2   7       45.55       58.15     23.86 o 
   1   3   7        4.42        3.27      4.18 o 
   2   3   7       14.06        3.77      5.45 o 
   3   3   7       49.75       59.41     11.64 o 
   4   3   7      226.41      209.81     50.97 o 
   5   3   7        0.03      137.27     55.33 o 
   6   3   7       61.72       51.72     91.62 o 
   7   3   7       28.43       12.76     23.26 o 
   8   3   7        0.38        0.00     19.13 o 
   0   4   7      345.56      369.66     15.89 o 
   1   4   7       15.80        9.11      2.66 o 
   2   4   7      248.65      256.02      9.36 o 
   3   4   7        1.49       -0.61     10.60 o 
   4   4   7       16.58       13.38     14.48 o 
   5   4   7      227.91      219.31     14.13 o 
   6   4   7      213.89       48.89     82.03 o 
   7   4   7       49.36      272.17    248.12 o 
   1   5   7      104.16      101.76      8.00 o 
   2   5   7       91.23       69.66     21.93 o 
   3   5   7      122.34      103.99     15.92 o 
   4   5   7      140.60      114.94     22.33 o 
   5   5   7       56.86       47.93     18.86 o 
   6   5   7        0.09      170.13    138.61 o 
   7   5   7        0.69       19.86     22.76 o 
   0   6   7      460.37      550.78     40.35 o 
   1   6   7      609.72      552.75     20.58 o 
   2   6   7       53.73       54.08      8.98 o 
   3   6   7        1.04        2.12      7.21 o 
   4   6   7       48.12       38.11     46.41 o 
   5   6   7       24.08       17.79     14.31 o 
   6   6   7      310.40     -189.43    224.56 o 
   1   7   7       52.80       60.40     15.14 o 
   2   7   7        5.08      112.29     57.12 o 
   3   7   7       20.17       33.05     21.99 o 
   4   7   7       70.48       48.66     55.96 o 
   5   7   7       23.58      -13.94     88.38 o 
   0   8   7      683.22      824.42     63.42 o 
   1   8   7        0.54       -1.33     12.91 o 
   2   8   7      403.60      453.55     27.97 o 
   3   8   7        1.28       -2.06     12.71 o 
   0   0   8      274.90      295.49     39.07 o 
   1   0   8      442.55      415.45     47.23 o 
   2   0   8       86.10       86.38     32.03 o 
   3   0   8       15.70       -0.86     13.14 o 
   4   0   8      375.47      401.33     32.68 o 
   5   0   8      208.26      480.48    100.90 o 
   1   1   8        1.85      -14.83     24.90 o 
   2   1   8      127.43      123.49     14.55 o 
   3   1   8      249.67      220.15     35.54 o 
   4   1   8       35.77      105.55     39.03 o 
   5   1   8      216.92      192.93     92.53 o 
   6   1   8       91.46       73.92     14.69 o 
   0   2   8      570.44      556.08     57.19 o 
   1   2   8      427.09      433.84     30.68 o 
   2   2   8       70.14       66.69     13.14 o 
   3   2   8       94.89       81.79     13.22 o 
   4   2   8        2.40        5.97     11.55 o 
   5   2   8      249.11      300.74     50.36 o 
   6   2   8       44.22       60.69     17.30 o 
   1   3   8       20.19       -5.23     23.70 o 
   2   3   8        0.01      -16.54     30.31 o 
   3   3   8        0.26       -6.53      7.26 o 
   4   3   8       22.90       29.10     10.99 o 
   5   3   8       12.40      -12.44     58.95 o 
   6   3   8       32.86      781.24    212.32 o 
   0   4   8       77.51       75.79     16.95 o 
   1   4   8       74.16       72.39     26.80 o 
   2   4   8       14.47       21.72      5.09 o 
   3   4   8       13.36        1.24      8.72 o 
   4   4   8        0.60       -7.10     10.94 o 
   5   4   8       20.79       13.37     11.46 o 
   1   5   8       11.96        4.94     11.62 o 
   2   5   8       53.72       62.14      9.93 o 
   3   5   8      174.15      185.84     21.62 o 
   4   5   8       15.63        0.81     10.42 o 
   0   6   8      112.61      100.09     15.22 o 
   1   6   8       97.72       87.37     16.73 o 
   2   6   8        4.89        8.84     19.83 o 
   3   6   8       12.46        2.83     10.86 o 
   1   1   9        1.45       46.57     14.22 o 
   2   1   9       94.02      101.33     18.62 o 
   3   1   9       25.98       34.81     18.65 o 
   0   2   9        6.54      -24.91     49.27 o 
   1   2   9      170.93      146.35     15.36 o 
   2   2   9        5.90       21.59     14.32 o 
   1   3   9       45.95       16.80     20.42 o 
                                                 
